# Supplementary material for: Integrating central nervous system metagenomics and host response for diagnosis of tuberculosis meningitis and its mimics
Source: Nat Commun. 2022 Mar 30;13:1675. doi: 10.1038/s41467-022-29353-x (PMC8967864; doi:10.1038/s41467-022-29353-x)
Supplement: Supplementary file 3 — Supplementary Data 1 [file 41467_2022_29353_MOESM3_ESM.xlsx]

## Sheet: Suppl Data 1A
Supp Data 1A: List of all genes and the number of times they were used during the bootstrap process (n=1,000) for prediction of TB vs Other Neurologic Infection (ONI) for MLC1
ensemble ID	hgnc_symbol	bootstrap number (total, n = 1000)	Prediction
ENSG00000104320	NBN	1	TB
ENSG00000105835	NAMPT	1	TB
ENSG00000119535	CSF3R	1	TB
ENSG00000164054	SHSISA5	1	TB
ENSG00000204525	HLA-C	1	TB
ENSG00000234745	HLA-B	1	TB
ENSG00000167526	RPL13	6	TB
ENSG00000115415	STAT1	19	TB
ENSG00000173821	RNF213	64	TB
ENSG00000166710	B2M	70	TB
ENSG00000265972	TXNIP	154	TB
ENSG00000087086	FTL	528	TB
ENSG00000100906	NFKBIA	674	TB
ENSG00000112096	SOD2	999	TB
ENSG00000154451	GBP5	1000	TB
ENSG00000131504	DIAPH1	1	ONI
ENSG00000087086	FTL	1	ONI
ENSG00000188906	LRRK2	1	ONI
ENSG00000131669	NINJ1	1	ONI
ENSG00000140988	RPS2	1	ONI
ENSG00000155307	SAMSN1	1	ONI
ENSG00000115415	STAT1	1	ONI
ENSG00000137076	TLN1	1	ONI
ENSG00000164924	YWHAZ	1	ONI
ENSG00000105640	RPL18A	1	ONI
ENSG00000165168	CYBB	1	ONI
ENSG00000204628	RACK1	1	ONI
ENSG00000166710	B2M	2	ONI
ENSG00000119535	CSF3R	2	ONI
ENSG00000090339	ICAM1	2	ONI
ENSG00000115268	RPS15	2	ONI
ENSG00000104320	NBN	2	ONI
ENSG00000142541	RPL13A	2	ONI
ENSG00000170889	RPS9	2	ONI
ENSG00000183283	DAZAP2	2	ONI
ENSG00000152766	ANKRD22	3	ONI
ENSG00000234745	HLA-B	3	ONI
ENSG00000265972	TXNIP	3	ONI
ENSG00000169245	CXCL10	4	ONI
ENSG00000148730	EIF4EBP2	4	ONI
ENSG00000134321	RSAD2	4	ONI
ENSG00000120738	EGR1	5	ONI
ENSG00000144802	NFKBIZ	5	ONI
ENSG00000133112	TPT1	5	ONI
ENSG00000163563	MNDA	6	ONI
ENSG00000276085	CCL3L3	6	ONI
ENSG00000043462	LCP2	7	ONI
ENSG00000184557	SOCS3	7	ONI
ENSG00000145901	TNIP1	7	ONI
ENSG00000185201	IFITM2	8	ONI
ENSG00000116741	RGS2	8	ONI
ENSG00000157514	TSC22D3	8	ONI
ENSG00000103569	AQP9	9	ONI
ENSG00000184588	PDE4B	9	ONI
ENSG00000277443	MARCKS	10	ONI
ENSG00000140105	WARS1	10	ONI
ENSG00000128340	RAC2	11	ONI
ENSG00000174718	RESF1	11	ONI
ENSG00000130066	SAT1	11	ONI
ENSG00000142634	EFHD2	12	ONI
ENSG00000171223	JUNB	12	ONI
ENSG00000196924	FLNA	13	ONI
ENSG00000172081	MOB3A	13	ONI
ENSG00000173812	EIF1	14	ONI
ENSG00000118503	TNFAIP3	14	ONI
ENSG00000189067	LITAF	15	ONI
ENSG00000115956	PLEK	15	ONI
ENSG00000111331	OAS3	16	ONI
ENSG00000166750	SLFN5	23	ONI
ENSG00000221963	APOL6	27	ONI
ENSG00000162654	GBP4	28	ONI
ENSG00000197249	SERPINA1	30	ONI
ENSG00000125538	IL1B	35	ONI
ENSG00000105835	NAMPT	35	ONI
ENSG00000152229	PSTPIP2	36	ONI
ENSG00000168394	TAP1	36	ONI
ENSG00000120129	DUSP1	37	ONI
ENSG00000151726	ACSL1	44	ONI
ENSG00000146112	PPP1R18	46	ONI
ENSG00000167526	RPL13	46	ONI
ENSG00000082074	FYB1	50	ONI
ENSG00000143384	MCL1	50	ONI
ENSG00000019582	CD74	53	ONI
ENSG00000162747	FCGR3B	53	ONI
ENSG00000070756	PABPC1	56	ONI
ENSG00000119922	IFIT2	59	ONI
ENSG00000169429	CXCL8	65	ONI
ENSG00000125753	VASP	66	ONI
ENSG00000156587	UBE2L6	68	ONI
ENSG00000135821	GLUL	69	ONI
ENSG00000118816	CCNI	71	ONI
ENSG00000059728	MXD1	73	ONI
ENSG00000128016	ZFP36	79	ONI
ENSG00000136689	IL1RN	84	ONI
ENSG00000119917	IFIT3	88	ONI
ENSG00000164691	TAGAP	90	ONI
ENSG00000167658	EEF2	91	ONI
ENSG00000136156	ITM2B	104	ONI
ENSG00000074800	ENO1	106	ONI
ENSG00000204592	HLA-E	112	ONI
ENSG00000146278	PNRC1	137	ONI
ENSG00000123689	G0S2	146	ONI
ENSG00000254087	LYN	158	ONI
ENSG00000111640	GAPDH	168	ONI
ENSG00000137575	SDCBP	179	ONI
ENSG00000185215	TNFAIP2	188	ONI
ENSG00000116701	NCF2	194	ONI
ENSG00000163220	S100A9	194	ONI
ENSG00000173193	PARP14	196	ONI
ENSG00000150991	UBC	197	ONI
ENSG00000136167	LCP1	212	ONI
ENSG00000184009	ACTG1	219	ONI
ENSG00000167996	FTH1	226	ONI
ENSG00000125347	IRF1	228	ONI
ENSG00000132475	H3-3B	234	ONI
ENSG00000155629	PIK3AP1	253	ONI
ENSG00000162511	LAPTM5	264	ONI
ENSG00000142089	IFITM3	322	ONI
ENSG00000149925	ALDOA	345	ONI
ENSG00000122862	SRGN	404	ONI
ENSG00000206503	HLA-A	418	ONI
ENSG00000143119	CD53	434	ONI
ENSG00000156508	EEF1A1	532	ONI
ENSG00000205542	TMSB4X	544	ONI
ENSG00000075624	ACTB	717	ONI

## Sheet: Suppl Data 1B
Supp Data 1B: List of all genes and the number of times they were used during the bootstrap process (n=1,000) for prediction of TB vs ONI for MLC2
ensemble ID	hgnc_symbol	bootstrap number (total, n = 1000)	Prediction
ENSG00000059728	MXD1	1	TB
ENSG00000064932	SBNO2	1	TB
ENSG00000111640	GAPDH	1	TB
ENSG00000140464	PML	1	TB
ENSG00000164054	SHISA5	1	TB
ENSG00000168394	TAP1	1	TB
ENSG00000119917	IFIT3	2	TB
ENSG00000138755	CXCL9	2	TB
ENSG00000140105	WARS1	2	TB
ENSG00000151726	ACSL1	2	TB
ENSG00000169245	CXCL10	2	TB
ENSG00000152766	ANKRD22	3	TB
ENSG00000234745	HLA-B	3	TB
ENSG00000104320	NBN	4	TB
ENSG00000117228	GBP1	5	TB
ENSG00000115415	STAT1	12	TB
ENSG00000204525	HLA-C	12	TB
ENSG00000167526	RPL13	17	TB
ENSG00000166710	B2M	51	TB
ENSG00000265972	TXNIP	141	TB
ENSG00000173821	RNF213	155	TB
ENSG00000087086	FTL	665	TB
ENSG00000100906	NFKBIA	782	TB
ENSG00000112096	SOD2	997	TB
ENSG00000154451	GBP5	1000	TB
ENSG00000151726	ACSL1	222	ONI
ENSG00000075624	ACTB	841	ONI
ENSG00000184009	ACTG1	74	ONI
ENSG00000149925	ALDOA	290	ONI
ENSG00000221963	APOL6	2	ONI
ENSG00000166710	B2M	21	ONI
ENSG00000118816	CCNI	12	ONI
ENSG00000143119	CD53	198	ONI
ENSG00000019582	CD74	21	ONI
ENSG00000169429	CXCL8	231	ONI
ENSG00000120129	DUSP1	157	ONI
ENSG00000156508	EEF1A1	364	ONI
ENSG00000167658	EEF2	18	ONI
ENSG00000142634	EFHD2	2	ONI
ENSG00000148730	EIF4EBP2	2	ONI
ENSG00000074800	ENO1	91	ONI
ENSG00000162747	FCGR3B	119	ONI
ENSG00000196924	FLNA	1	ONI
ENSG00000167996	FTH1	463	ONI
ENSG00000087086	FTL	6	ONI
ENSG00000082074	FYB1	137	ONI
ENSG00000123689	G0S2	139	ONI
ENSG00000111640	GAPDH	117	ONI
ENSG00000117228	GBP1	2	ONI
ENSG00000162654	GBP4	21	ONI
ENSG00000135821	GLUL	22	ONI
ENSG00000132475	H3-3B	119	ONI
ENSG00000206503	HLA-A	319	ONI
ENSG00000234745	HLA-B	32	ONI
ENSG00000204525	HLA-C	8	ONI
ENSG00000204592	HLA-E	231	ONI
ENSG00000119922	IFIT2	19	ONI
ENSG00000119917	IFIT3	6	ONI
ENSG00000185201	IFITM2	2	ONI
ENSG00000142089	IFITM3	134	ONI
ENSG00000125538	IL1B	6	ONI
ENSG00000136689	IL1RN	20	ONI
ENSG00000125347	IRF1	228	ONI
ENSG00000136156	ITM2B	21	ONI
ENSG00000127528	KLF2	1	ONI
ENSG00000162511	LAPTM5	260	ONI
ENSG00000136167	LCP1	80	ONI
ENSG00000189067	LITAF	58	ONI
ENSG00000254087	LYN	43	ONI
ENSG00000277443	MARCKS	1	ONI
ENSG00000143384	MCL1	26	ONI
ENSG00000059728	MXD1	205	ONI
ENSG00000105835	NAMPT	175	ONI
ENSG00000116701	NCF2	71	ONI
ENSG00000100906	NFKBIA	1	ONI
ENSG00000144802	NFKBIZ	1	ONI
ENSG00000070756	PABPC1	18	ONI
ENSG00000173193	PARP14	61	ONI
ENSG00000155629	PIK3AP1	319	ONI
ENSG00000115956	PLEK	105	ONI
ENSG00000146278	PNRC1	275	ONI
ENSG00000146112	PPP1R18	6	ONI
ENSG00000152229	PSTPIP2	2	ONI
ENSG00000128340	RAC2	2	ONI
ENSG00000174718	RESF1	3	ONI
ENSG00000173821	RNF213	13	ONI
ENSG00000167526	RPL13	18	ONI
ENSG00000163220	S100A9	178	ONI
ENSG00000130066	SAT1	2	ONI
ENSG00000137575	SDCBP	26	ONI
ENSG00000166750	SLFN5	1	ONI
ENSG00000184557	SOCS3	1	ONI
ENSG00000112096	SOD2	1	ONI
ENSG00000067066	SP100	1	ONI
ENSG00000122862	SRGN	249	ONI
ENSG00000115415	STAT1	4	ONI
ENSG00000164691	TAGAP	22	ONI
ENSG00000168394	TAP1	3	ONI
ENSG00000205542	TMSB4X	528	ONI
ENSG00000185215	TNFAIP2	235	ONI
ENSG00000118503	TNFAIP3	55	ONI
ENSG00000265972	TXNIP	6	ONI
ENSG00000150991	UBC	51	ONI
ENSG00000156587	UBE2L6	6	ONI
ENSG00000125753	VASP	15	ONI
ENSG00000140105	WARS1	7	ONI
ENSG00000204160	ZDHHC18	1	ONI
ENSG00000128016	ZFP36	188	ONI

## Sheet: Supp Data 1C
Supp Data 1C: List of genes used to for prediction of TB vs ONI in the 7 gene and 4 gene classifier
7 gene classifier
ensemble ID	hgnc_symbol
ENSG00000087086	FTL
ENSG00000100906	NFKBIA
ENSG00000112096	SOD2
ENSG00000154451	GBP5
ENSG00000156508	EEF1A1
ENSG00000205542	TMSB4X
ENSG00000075624	ACTB
4 gene classifier
ensemble ID	hgnc_symbol
ENSG00000087086	FTL
ENSG00000100906	NFKBIA
ENSG00000112096	SOD2
ENSG00000154451	GBP5
