# Supplementary material for: Integrating central nervous system metagenomics and host response for diagnosis of tuberculosis meningitis and its mimics
Source: Nat Commun. 2022 Mar 30;13:1675. doi: 10.1038/s41467-022-29353-x (PMC8967864; doi:10.1038/s41467-022-29353-x)
Supplement: Supplementary file 4 — Supplementary Data 2 [file 41467_2022_29353_MOESM4_ESM.xlsx]

## Sheet: Complete pathogen counts
Supp Data 2: List of all additional viruses found in entire cohort. These were found to be in low abundance in most cases and not felt to be pathogenic. Due to limitation with local radiology access, it was difficult to discern whether HIV was causative in most cases despite very high abundance on CSF. rPM, reads per million
Patient ID	Human betaherpesvirus 5 (rPM)	Human gammaherpesvirus 4 (rPM)	Human betaherpesvirus 6B (rPM)	Human gammaherpesvirus 8 (rPM)	Hepatitis B virus (rPM)	Human immunodeficiency virus 1 (rPM)	Pegivirus C (rPM)	Rotavirus A (rPM)
1	0.0646884	6.21009	4.52819				461.196
2		0.0610512				14269.3
3	0.235955					6896.27
4		0.0942066				146.967
5	4.31718	3.16593
6		0.354128				9.42452
7	0.105638		1.00357
8						590.194
10	5607.53
11	223.214	2.22786
12	377.927	1.34863
13	0.29336					141.664
14		0.35378
15						94.9118
16						44.925	9.87362
18		787.336
19		79.9847				306.384
20		1.19131				161.334
21							426.108
22						244.742
24	0.0620493					4555.61
26		0.556972				9661.7
28						753.419
30		1.08098				39.8292
31		0.123067
32						153.906
33		1.5				80.8
35		1.02757				148.832
36						123.685	5777.22
37						34.3137
40		0.536708
41	0.1403	5.54186
42						12.3
43		10.7
45						6.3
48							26.7
50			21.8
51		8.2		8.7
52						5.8
53						118.2
54						47.7
63						50.615
64						15.0421
65								1240.78
66		22.7274
68						114.478
69		0.0788718
71						1245.09
73		1.21433
76		0.325999
79							243.27
80	0.935962	0.623974				289.817
81						2049.35
82						32.2392
83		0.186648
84		0.542524					30.6211
85		0.621913				29.4476
88		0.334847
89		1.38454					879.49
90						9515.72	29.6471
91		2.54784
93		0.797548
94	13.6234	26.054
95						330.439
98						2308.19
99		1.27807
100						17.9656
102						2063.85
103		3.14205				69383.7
104						135.42
105						220.353
106		13.9046
108		0.385352
110		0.346527	0.0866318			69.3779
111						220.762
112						168.949
113		0.187601				1132.44
114						862.659
118		0.596488
119						16.8081
121						383.99
123		0.605114
124		0.633027
125	0.0618882	0.123776
126						235.506
127					1.02063
131						475.538
134						145.414
135		0.937015			0.0669297
137		2.21848				147.614
138		0.128113
139						317.113
140		0.883134
141		0.91548				5957.05
142						30.8526
143		0.218942				384.47
144		0.386208
145						42.2783
146		1.34111
147		2.28693
148						97.1192
149		12.0738
150		2.8716
151		3.1141				67126.7
152						36.9859
153		0.344867
155		0.412473
156		6.18468					720.858
157		1.24213
158		29.3233				237.222
161	0.885309
162						14.7133
163		0.183874
165		0.364179
166		0.174308				34.5552
167		0.279987					1.8374
168						17.1133
170						306.716
171					0.616493		14.7726
173		0.483325					308.359
174						1.2978
175		0.0570014
176							3.72957
177		1.50053
178						926.332
179						81.1317
180		1.42453
181		2.39235
182						26.1347
183						470.212
184			0.520734
185						40.2294
187						5973.13
188		0.277779				22.7341
190		0.131204					760.987
191		0.392598				79.4295
192		8.33				40.747
193						3.25923
194		10.9938
195		0.145616
197		0.440096				49.9997
198						97.6665
199		0.226792	6.88882
200		0.962614					17.8927
201		0.953622				310.29
202		7.32748					149.606
203						0.826422
204		0.167605				1045.64
206						490.824
207		0.381599
209						1598.85
210			3.99245			61597.9
212		0.0878016				249.308
214	0.411814	3.29452
215	0.0429366	0.429366
216						116.56
218						4982.91
219		0.110858
220	0.108086	0.108086				5104.91
222						217.131
223	0.421611
224	0.0564776		0.282388		0.677731
225			1.72643			142816
227	0.124355	1.61661	0.373064			181.932
229						63665.9
231						17218.8
232		0.274801				13838.8
233						11708.2
234	1.95336					1586.62
235		2.73866				48151.1
236						857.666
237		0.0655139				187.016	9387.25
238						11050.7
239						9457.28
240		0.0967638
241						16773	971.221
242	0.0966677					214.671
243		0.484072				24657.2
244						258.93
246		0.134052				4541.37
247			2.98154
251	0.130548	0.326371				2642.87	2229.52
252		0.722495				27983.4
253						596.575
254	6.28382	1.57096				83451.9
255	0.0422199	0.168879				2031.15
257		0.422805
259						15514.1
261		0.888113
262							12.7337
263							24547.6
264						7.91831
266					1.46219	51.373
268					3.62542
269		0.117829
271		0.0608792					18.6481
274		0.105714
276		2.41963
277		0.621648				2.44089
278		0.117879				142.836
280		3.02383				42.974
284	0.472134
285		0.676029
286		0.82099				380.844
287		0.0991037
288	0.231595
290		0.670848
291		1.75664				231.093
296		0.0838475				7.19884
298		0.271804
299	0.75339	0.150678
300		0.393506
302					0.284572
304		1.54639				11.4226
305	0.348616
306		0.103127
307		0.112857
310		4.6616
312						5.16674
313	0.0801082					28.7371
315	3.17978
316		0.057882
318		0.239175				22.8523
319		0.21085				176.556	69.1772
320		25.7897				15.881	111.857
321	0.148007	0.246678
322		0.147394
324				0.157965
326	0.218942	2.2624
327		8.71938				48.6123	7.45152
330	0.565799
332		1.25764
333		1.25559
334		2.45709
335	0.0736022	2.94409				2.55526
336	0.220851
337	0.308102	0.246481
338	0.790094	0.914846
339		0.0975477
340		0.272511
341		0.120716				59.6394
343		0.995778
344				0.673563
345		0.450999				24.7157
346		0.362948				811.44
347							8.75148
350		2.12055					9.00109
351			1.4896
353						217.339
354		0.0797657				3.25507
357							42.5084
361				2.04606
362	0.137142	0.109714		0.109714
365		0.0529438				0.893511
368						364.585
1 (1_CSF_repeat)						65.9388	519.413
106 (106_CSF_05_17_18)		2.30593
204 (204_CSF_repeat)		0.141702					2615.42
211 (211_CSF_01_16_19)	0.488987
219 (219_CSF_02_25_19)		0.310858				16412.1
22 (22_CSF_06_27_19)						16876.6
225 (225_CSF_03_04_19)		0.0989841	1.28679			37459.6
32 (32_CSF_06_26_18)		5.29811				3529.45
32 (32_CSF_06_26_18_repeat)		0.850714				4987.39
320 (320_CSF_09_27_19)		0.752741				7.13794
83 (83_CSF_09_10_18)		1.88804
