# Supplementary material for: Integrating central nervous system metagenomics and host response for diagnosis of tuberculosis meningitis and its mimics
Source: Nat Commun. 2022 Mar 30;13:1675. doi: 10.1038/s41467-022-29353-x (PMC8967864; doi:10.1038/s41467-022-29353-x)
Supplement: Supplementary file 6 — Source Data [file 41467_2022_29353_MOESM6_ESM.zip]

Archive with 4 entries (3 files):
- Source Data/
- Source Data/Source Data Figure 2C.xlsx
- Source Data/Source Data Figure 3C.xlsx
- __MACOSX/Source Data/._Source Data Figure 3C.xlsx
