# Supplementary material for: Integrating central nervous system metagenomics and host response for diagnosis of tuberculosis meningitis and its mimics
Source: Nat Commun. 2022 Mar 30;13:1675. doi: 10.1038/s41467-022-29353-x (PMC8967864; doi:10.1038/s41467-022-29353-x)
Supplement: Supplementary file 6 — Source Data [file 41467_2022_29353_MOESM6_ESM.zip › Source Data/Source Data Figure 2C.xlsx]

## Sheet: Normalized Bacterial Meningitis
Patient ID	Streptococcus pneumoniae RNA rPM	Streptococcus pneumoniae DNA rPM	Neisseria meningitidis RNA rPM	Neisseria meningitidis DNA rPM	Haemophilus influenzae RNA rPM	Haemophilus influenzae DNA rPM
1	3.51393	0	0	0	0	0
2	6.05955	0	4.21534	0	0	0
6	0.658137	0	0	0	0	0
8	150.749	0	0	0	0	0
9	104.66	0	0	0	0	1.58196
11	0	0.491645	0	0	0	0
12	0.506067	0	0.708494	0.0836618	0	0
13	0	4.33817	0	0	0	0
17	6.77953	0	0	0	0	0
18	13.151	0	0	0	0	0
19	36.7511	0	0	3.48138	0	0
20	3.10752	0	0	0	0	0
23	4.08265	0	0	0	0	0
24	0	130.996	0	0	0	0
25	23.9292	0	0	0	0	0
26	2554.03	0.116036	0	0.116036	367.009	0
29	29.4724	0	0	0	0	0
30	0.0323683	0	0	0	0	0
31	3.71406	0	0	0	0	0
33	0	0	0	4.3841	0	0
35	129.65	223.193	0	0	0	0
36	895.934	3374.63	0	0	0	0
37	199589	1440.36	0	0	0	0
38	0.876577	0	278.526	304.339	0	0
39	0.739204	0	2491.34	1623.19	0	0
40	0	0	508.661	757.873	0	0
41	2.93502	0	97.3391	332.285	0.303861	0
43	3.1424	0	0.571345	0	0	0
46	2.87524	0	1.19802	0	0	0
47	0.306771	0	0	0	0	0
52	55.3798	0	0	0	0	0
54	0	0	1.66554	0	0	0
55	0	0	0.0120591	0	0	0
56	4.5662	0	0	0	0	0
59	0	0	0	1.39184	0	0
60	2.19032	0	0	0	0	0
61	0	6.84801	0	0	0	0
62	0	#DIV/0!	3.1662	#DIV/0!	0	#DIV/0!
65	0	#DIV/0!	2.58089	#DIV/0!	0	#DIV/0!
68	14.2709	0	0	0	6.26332	0
70	11.2448	#DIV/0!	0	#DIV/0!	0	#DIV/0!
74	0	#DIV/0!	0	#DIV/0!	4.05426	#DIV/0!
75	2.7995	#DIV/0!	0	#DIV/0!	0	#DIV/0!
78	1.89529	#DIV/0!	1.87388	#DIV/0!	0	#DIV/0!
79	9.72053	#DIV/0!	5.63145	#DIV/0!	0	#DIV/0!
80	10.0997	0	0	0	0	0
81	13.9517	0	0	0	0	0
82	7.19526	0	0	0	0	0
84	11.2198	0	0	0	0	0
85	9.75664	0	5.31425	0	0	0
86	3.30992	0	0	0	0	0
87	3.47053	0	0	0	0	0
88	7.46785	0	0	0	0	0
89	11.5553	0	0	0	0	0
91	8.32004	0	6.177	0	0	0
92	0	0	9.14132	0	0	0
96	7.16093	#DIV/0!	1.31635	#DIV/0!	0	#DIV/0!
100	0	#DIV/0!	3.20541	#DIV/0!	0	#DIV/0!
102	0	#DIV/0!	1.2917	#DIV/0!	0	#DIV/0!
107	7.48551	#DIV/0!	0	#DIV/0!	0	#DIV/0!
110	1.65174	0	0	0	0	0
112	5.29886	#DIV/0!	0	#DIV/0!	0	#DIV/0!
113	4.65234	0	0	0	0	0
120	3.03418	213.993	0	0	0	0
121	27.9679	0	9.2946	0	0	0
123	4.93986	0	0	0	0	0
125	0	0.102295	20.2171	0	0	0
126	22.5811	#DIV/0!	0	#DIV/0!	0	#DIV/0!
132	3.47323	#DIV/0!	0	#DIV/0!	0	#DIV/0!
135	2.15543	0	1.85606	0	0	0
136	3.21789	#DIV/0!	0	#DIV/0!	0	#DIV/0!
137	6.13562	0	0	0	0	0
140	1.20069	0	0	0	0	0
142	0.87198	#DIV/0!	0.348792	#DIV/0!	0	#DIV/0!
145	0.818489	#DIV/0!	0	#DIV/0!	0	#DIV/0!
146	5.87215	#DIV/0!	0.447265	#DIV/0!	0	#DIV/0!
147	6.36397	0	0	0	0	0
148	2.18896	0	0.295555	0	0	0
149	4.2698	#DIV/0!	0	#DIV/0!	0	#DIV/0!
153	3.98363	0	0	0	0	0
156	0	0	20.2557	0	0	0
157	2.58651	0	1.25284	0	1.29325	0
158	0.509016	#DIV/0!	0	#DIV/0!	0	#DIV/0!
159	0.216537	0	0	0	0	0
160	57.9086	297.527			0	0
161	0.245468	0	0	0	0	0
162	3.71647	#DIV/0!	0	#DIV/0!	1.85824	#DIV/0!
164	0.788877	0	0	0	0.440304	0
165	4.94063	0	0	0	0	0
167	0.669434	0	1.16423	0	0.145529	0
170	0	#DIV/0!	0	#DIV/0!	1.06328	#DIV/0!
171	0	0	3.30554	0	0	0
172	11.0208	#DIV/0!	0	#DIV/0!	0	#DIV/0!
175	0.255359	0	0	0	0	0
176	0	#DIV/0!	0	#DIV/0!	5.4064	#DIV/0!
177	5.29006	0	0	0	0	0
179	6.60513	0	0	0	0	0
180	4.61174	0	0	0.146105	0	0
183	0.15804	#DIV/0!	0.225771	#DIV/0!	0	#DIV/0!
186	0	0	0.0711525	0	0	0
187	3.14797	0	0	0	0	0
192	0.269171	#DIV/0!	0	#DIV/0!	0	#DIV/0!
193	25.7464	0	0	0	0	0
195	0	0	0	0	0.622512	0
196	0	#DIV/0!	3.69794	#DIV/0!	0	#DIV/0!
197	0.331599	#DIV/0!	0	#DIV/0!	0	#DIV/0!
198	1.05552	#DIV/0!	0	#DIV/0!	0	#DIV/0!
200	1.7261	0	0	0	0	0
202	0.241525	0	0	0	0	0
205	2.00579	#DIV/0!	0	#DIV/0!	0	#DIV/0!
207	8.14649	0	0	0	0	0
209	2.48615	0	0	0	0	0
212	0	20.3572	0	0	0	0
213	0	0.354674	0	0.354674	0	0
215	0	0.148913	0	0.0248188	0	0
216	0	84.2112	0	0	0	0
217	0	0.119032	0	0	0	0
218	0	198.602	0	0	0	0.0995873
221	114681	0	0	0	0	0
222	0	0	0	0	89.9714	0
224	0	4.02121	0	0	0	0
227	0	0.310887	0	0	0	0
230	0	0.313217	0	0	0	0
233	0	2.82075	0	0	0	0
235	36.5935	0	0	0	0	0
237	31.6943	0	30.1182	0	0	0
242	42.7791	0.475415	0	0	0	0
243	0	0.730887	0	0	0	0
246	129451	0.109878	0	0	0	0
248	0	2.61986	0	0	0	0
249	0	0.762046	0	0	0	0
250	52.1853	0.927386	0	0	0	0
251	0	5.91893	0	0	0	0
253	0	0.272327	0	0	0	0
254	0	10.8858	0	0	0	0
255	0	1.41443	0	0	0	0
260	0	6.67662	0	0	0	0
262	13.587	51.2016	0	0	0	0
266	0	0.380779	0	0	0	0
267	0	0	5.52247	0	0	0
268	0	0	0	0.0550307	0	0
269	0	0.0495081	0	0	0	0
270	0	0.213632	0	0	0	0
272	0	5.809	0	0	0	0
274	26.6502	0.0277465	0	0	58.0383	0
275	0	0	4.25279	0	0	0
276	0.569178	0	0.433659	0	0	0
277	0	0	0	0	1.68215	0
279	4.038	0	0.845162	0	0	0
280	0.578495	0	0	2.02412	0	0
281	0	0	0	0.244251	0	0
283	11.273	0	0	0	0	0
284	27.5577	0	16.9454	0	0	0
285	1.25239	0	0	0	0	0
286	0.0421566	0	0	0	0	0
287	36.5999	0	0	0	0	0
288	0	0	31.982	0.143625	0	0
289	1.32169	2.74033	0.202517	0	1.10851	0
290	23.496	0	0	1.47716	0	0
291	4.94191	0.11275	0	0.150333	0	0
292	16.7752	0	1.56624	0	0	0
294	6.81598	0	8.46122	0	0	0
296	9.03132	0	0	0	0	0
297	3.90463	0	0	0	0	0
298	9.16206	0	0	0	0	0
299	1.19787	0	7.0375	2.47826	1.04814	0
300	82.2274	0	2.90244	0	9.58437	0
301	10.5603	0	5.13742	0	0	0
302	28.4406	0	1.12266	0	0	0
303	0.0636011	0	0	0	0	0
304	1.50715	0	0	0.273967	0	0
306	0.314256	0	0	0.0831668	0	0
307	28.5318	0	0	0	0	0
308	34.789	0.1887	0	0	0	0
309	0.739316	0	0	0	0	0
311	0	0	0	0.344577	0	0
313	3.03743	0	2.66089	0	0	0
314	6.97846	0	4.90607	0	4.0179	0
315	0	0	31.382	0.492226	0	0
316	0.891877	0	0.104927	0	0	0
317	5.77588	0	0	0	0.467683	0
318	0.446417	0.0664374	0	0	0	0
319	0.0918663	0	0.112281	0	0	0
321	2.4304	0	0.359319	0	0	0
322	6.11821	0.122828	0	0	0	0
323	43.8887	2.602	0	0	0	1.0287
324	0.411295	0	0.39073	0	0	0
325	63.0499	0	16.4725	0	0	0
326	0.879459	0	3.65401	0.306642	0.0113479	0
327	0.957428	0	0	0.124367	0	0
328	7.28309	0	0.662099	0	0	0
329	0	0	0	0	9.66044	0
330	23.8052	0	0	18.86	0	0
331	1.9144	0	0	0	0	0
332	4.57917	0	0	0	0	0
333	0.245288	0	0	0	0	0
334	2.16825	0.0846106	0	1.52299	0	0
335	0.146644	0	0	0	0	0
336	53.849	0	0	0	0	0
337	2.12706	0	3.33562	12.8106	0	0
338	12.8386	0	1.70949	21.8381	0	0
339	8.6196	0.0812898	0	0.0812898	0	0
340	2.37434	0.270348	3.42184	0	0	0
342	2.87426	0	0	0	0	0
343	0.348935	0.345429	0	0	0	0
344	13.5126	0	0	0	0	0
345	0.0501366	0	0.651776	0	0	0
346	3.47615	0	0.912489	0	0	0
347	0.00776708	0	0	0	0	0
349	1.03326	0	0	4.14949	0	0
350	0.53761	0	0.0750153	0	0	0
351	11.5152	0.53971	2.30305	0	0	0
352	0.0145093	0	0	0.0363694	0	0
353	6.02635	0	0.446396	0	2.90157	0
355	1.43974	0	0.125195	0	0	0
356	1.3986	0	0.709436	0	0	0
357	17.5734	0.183775	0	0	0	0
359	3.76935	0.157706	0.706754	0	0	0
360	9.48569	1.84294	0	0	0	0
361	23.1894	0	0	0	0	0
362	12.2215	0	0	0	0	0
363	2.06372	0	23.1136	0	15.0239	0
364	0	0	0.148291	0	0	0
365	3.07961	0	0	0	0	0
366	12.1494	0	1.06808	0.398275	0	0
367	7.80931	0	0	9.31882	0	0.401673
368	2.22874	0	0	0.0550833	0	0
106_CSF_11_05_18	2.57324	#DIV/0!	0	#DIV/0!	0	#DIV/0!
131_CSF_repeat	6.93744	0	0	0	2.83804	0
159_CSF_repeat	0	7.93526	0	0	0	0
211_CSF_01_16_19	3.45721	0	15.4724	0	0	0
219_CSF_02_25_19	0	0.668511	0	0	0	0
225_CSF_02_04_19	0	0.595192	0	0	0	0
253_CSF_repeat_2	0	0.0388229	0	0	0	0.0970573
253_CSF_repeat_3	0	0.29527	0	0	0	0
32_CSF_05_17_18	0.882561	#DIV/0!	0.388327	#DIV/0!	0	#DIV/0!
32_CSF_06_26_18	5.81295	0	0	0	0	0.0674746
32_CSF_06_26_18_repeat	0	110.959	0	0	0	0
83_CSF_04_13_18	5.20767	0	0	0	0	0
83_CSF_09_10_18	2.77531		0	0	0	0
a	41.4	#DIV/0!	18.2704	#DIV/0!	0	#DIV/0!

## Sheet: Viral rPM
Patient ID	Human betaherpesvirus 5 (rPM)	Human gammaherpesvirus 4 (rPM)
1	0.0646884	6.21009
2		0.0610512
3	0.235955
4		0.0942066
5	4.31718	3.16593
6		0.354128
7	0.105638
8
10	5607.53
11	223.214	2.22786
12	377.927	1.34863
13	0.29336
14		0.35378
15
16
18		787.336
19		79.9847
20		1.19131
21
22
24	0.0620493
26		0.556972
28
30		1.08098
31		0.123067
32
33		1.5
35		1.02757
36
37
40		0.536708
41	0.1403	5.54186
42
43		10.7
45
48
50
51		8.2
52
53
54
63
64
65
66		22.7274
68
69		0.0788718
71
73		1.21433
76		0.325999
79
80	0.935962	0.623974
81
82
83		0.186648
84		0.542524
85		0.621913
88		0.334847
89		1.38454
90
91		2.54784
93		0.797548
94	13.6234	26.054
95
98
99		1.27807
100
102
103		3.14205
104
105
106		13.9046
108		0.385352
110		0.346527
111
112
113		0.187601
114
118		0.596488
119
121
123		0.605114
124		0.633027
125	0.0618882	0.123776
126
127
131
134
135		0.937015
137		2.21848
138		0.128113
139
140		0.883134
141		0.91548
142
143		0.218942
144		0.386208
145
146		1.34111
147		2.28693
148
149		12.0738
150		2.8716
151		3.1141
152
153		0.344867
155		0.412473
156		6.18468
157		1.24213
158		29.3233
161	0.885309
162
163		0.183874
165		0.364179
166		0.174308
167		0.279987
168
170
171
173		0.483325
174
175		0.0570014
176
177		1.50053
178
179
180		1.42453
181		2.39235
182
183
184
185
187
188		0.277779
190		0.131204
191		0.392598
192		8.33
193
194		10.9938
195		0.145616
197		0.440096
198
199		0.226792
200		0.962614
201		0.953622
202		7.32748
203
204		0.167605
206
207		0.381599
209
210
212		0.0878016
214	0.411814	3.29452
215	0.0429366	0.429366
216
218
219		0.110858
220	0.108086	0.108086
222
223	0.421611
224	0.0564776
225
227	0.124355	1.61661
229
231
232		0.274801
233
234	1.95336
235		2.73866
236
237		0.0655139
238
239
240		0.0967638
241
242	0.0966677
243		0.484072
244
246		0.134052
247
251	0.130548	0.326371
252		0.722495
253
254	6.28382	1.57096
255	0.0422199	0.168879
257		0.422805
259
261		0.888113
262
263
264
266
268
269		0.117829
271		0.0608792
274		0.105714
276		2.41963
277		0.621648
278		0.117879
280		3.02383
284	0.472134
285		0.676029
286		0.82099
287		0.0991037
288	0.231595
290		0.670848
291		1.75664
296		0.0838475
298		0.271804
299	0.75339	0.150678
300		0.393506
302
304		1.54639
305	0.348616
306		0.103127
307		0.112857
310		4.6616
312
313	0.0801082
315	3.17978
316		0.057882
318		0.239175
319		0.21085
320		25.7897
321	0.148007	0.246678
322		0.147394
324
326	0.218942	2.2624
327		8.71938
330	0.565799
332		1.25764
333		1.25559
334		2.45709
335	0.0736022	2.94409
336	0.220851
337	0.308102	0.246481
338	0.790094	0.914846
339		0.0975477
340		0.272511
341		0.120716
343		0.995778
344
345		0.450999
346		0.362948
347
350		2.12055
351
353
354		0.0797657
357
361
362	0.137142	0.109714
365		0.0529438
368
1 (1_CSF_repeat)
106 (106_CSF_05_17_18)		2.30593
204 (204_CSF_repeat)		0.141702
211 (211_CSF_01_16_19)	0.488987
219 (219_CSF_02_25_19)		0.310858
22 (22_CSF_06_27_19)
225 (225_CSF_03_04_19)		0.0989841
32 (32_CSF_06_26_18)		5.29811
32 (32_CSF_06_26_18_repeat)		0.850714
320 (320_CSF_09_27_19)		0.752741
83 (83_CSF_09_10_18)		1.88804
