# Supplementary material for: Integrating central nervous system metagenomics and host response for diagnosis of tuberculosis meningitis and its mimics
Source: Nat Commun. 2022 Mar 30;13:1675. doi: 10.1038/s41467-022-29353-x (PMC8967864; doi:10.1038/s41467-022-29353-x)
Supplement: Supplementary file 6 — Source Data [file 41467_2022_29353_MOESM6_ESM.zip › Source Data/Source Data Figure 3C.xlsx]

## Sheet: Deep Seq MLC1 Alone
Patient ID	Assay Result for Confirmed OND		Patient	Assay Result for Definite TB Cases
6	0.28		211 (211_CSF_01_14_19)	0.846
9	0.7		347	1
12	0.084		319	0.724
18	0		313	0.738
19	0.558		292	0.001
23	0.095		284	0.983
24	0.003003		56	0
29	0.003003		53	0.999
30	0.002		42	0.995
31	0.003003
33	0.417
34	0.001002
38	0.21
39	0.531
40	0.878
41	0.874
43	0.148
45	0.026
46	0.365
49	0.002
50	0.979
51	0.131
54	0.031
274	0.003
278	0.935
279	0.056
280	0.001
285	0.979
286	0.024
287	0.905906
291	0
293	0.029
296	0.011
298	0.082
300	0
301	0.742
302	0.715
303	0.159
305	0.038
306	0.003
307	0.003
310	0
312	0.179
314	0.011
316	0.78
321	0
322	0.902
323	0.003003
324	0.228
325	0.003
327	0.884
332	0.003
333	0.474
334	0.119
335	0.223
336	0
338	0.449
339	0.003003
342	0.837
343	0.103103
344	0.00300601
345	0.155
346	0.73
348	0.00300601
350	0.333
352	0.083
353	0.808
354	0.054
355	0.997
356	0.003
363	0
364	0.014
368	0.001
289	0.001
297	0.252252

## Sheet: Deep Seq mNGS + MLC1
Patient ID	Assay Result for Confirmed OND		Patient	Assay Result for Definite TB Cases
6	0.28		211 (211_CSF_01_14_19)	0.846
9	0		347	1
12	0.084		319	0.724
18	0		313	0.738
19	0		292	0.001
23	0.095		284	0.983
24	0.003003		56	1
29	0.003003		53	0.999
30	0.002		42	0.995
31	0.003003
33	0.417
34	0.001002
38	0.21
39	0
40	0
41	0
43	0.148
45	0.026
46	0.365
49	0.002
50	0.979
51	0.131
54	0.031
274	0.003
278	0.935
279	0.056
280	0.001
285	0.979
286	0.024
287	0.905906
291	0
293	0.029
296	0.011
298	0.082
300	0
301	0
302	0
303	0.159
305	0.038
306	0.003
307	0.003
310	0
312	0.179
314	0.011
316	0.78
321	0
322	0.902
323	0.003003
324	0.228
325	0.003
327	0.884
332	0.003
333	0.474
334	0.119
335	0.223
336	0
338	0.449
339	0.003003
342	0.837
343	0.103103
344	0.00300601
345	0.155
346	0.73
348	0.00300601
350	0.333
352	0.083
353	0
354	0.054
355	0.997
356	0.003
363	0
364	0.014
368	0.001
289	0.001
297	0.252252

## Sheet: Shallow Depth MLC1 Alone
Patient ID	Assay Result for Confirmed OND		Patient	Assay Result for Definite TB Cases
6	0.39		211 (211_CSF_01_14_19)	0.973333
9	0.596667		347	1
12	0.156667		319	0.6
18	0		313	0.5
19	0.36		292	0
23	0.0633333		284	0.943333
24	0		56	0
29	0		53	0.983333
30	0		42	0.983333
31	0
33	0.26
34	0
38	0.31
39	0.713333
40	0.703333
41	0.78
43	0.24
45	0.026
46	0.333333
49	0
50	0.976778
51	0.0766667
54	0.0433333
274	0
278	0.9
279	0.0466667
280	0
285	0.966667
286	0.0333333
287	0.026936
291	0
293	0.06
296	0
298	0.01
300	0
301	0.65
302	0.673333
303	0.0666667
305	0
306	0
307	0
310	0
312	0.28
314	0.01
316	0.803333
321	0
322	0.436667
323	0
324	0.226667
325	0.00666667
327	0.71
332	0
333	0.683333
334	0.31
335	0.25
336	0
338	0.26
339	0
342	0.87
343	0.210168
344	0
345	0.186667
346	0.666667
348	0
350	0.286667
352	0.136667
353	0.606667
354	0.0233333
355	0.996667
356	0.0166667
363	0
364	0
368	0
289	0
297	0.0505051

## Sheet: Shallow Depth mNGS + MLC1
Patient ID	Assay Result for Confirmed OND		Patient	Assay Result for Definite TB Cases
6	0.39		211 (211_CSF_01_14_19)	0.973333
9	0		347	1
12	0.156667		319	0.6
18	0		313	0.5
19	0.36		292	0
23	0.0633333		284	0.943333
24	0		56	1
29	0		53	0.983333
30	0		42	0.983333
31	0
33	0.26
34	0
38	0.31
39	0
40	0
41	0
43	0.24
45	0.026
46	0.333333
49	0
50	0.976778
51	0.0766667
54	0.0433333
274	0
278	0.9
279	0.0466667
280	0
285	0.966667
286	0.0333333
287	0.026936
291	0
293	0.06
296	0
298	0.01
300	0
301	0
302	0
303	0.0666667
305	0
306	0
307	0
310	0
312	0.28
314	0.01
316	0.803333
321	0
322	0.436667
323	0
324	0.226667
325	0.00666667
327	0.71
332	0
333	0.683333
334	0.31
335	0.25
336	0
338	0.26
339	0
342	0.87
343	0.210168
344	0
345	0.186667
346	0.666667
348	0
350	0.286667
352	0.136667
353	0
354	0.0233333
355	0.996667
356	0.0166667
363	0
364	0
368	0
289	0
297	0.0505051
